# Supplementary material for: Resistomes and microbiome of meat trimmings and colon content from culled cows raised in conventional and organic production systems
Source: Anim Microbiome. 2022 Mar 10;4:21. doi: 10.1186/s42523-022-00166-z (PMC8908682; doi:10.1186/s42523-022-00166-z)
Supplement: Supplementary file 2 — Additional file 2: Data 1. Number of Individual samples within composite sample. Data 2. Carcass Meat Trimmings production system antimicrobial resistance determinants class log2 fold change pairwise differences. Data 3. Carcass Meat Trimmings facility antimicrobials resistance determinant's class log2 fold change pairwise differences. Data 4. Count matrix of raw reads attributed to antibiotic resistance determinant's aggregated by class of resistance. Data 5. Carcass Meat Trimmings production system antimicrobials resistance determinant's mechanism log2 fold change pairwise differences. Data 6. Carcass Meat Trimmings facility antimicrobials resistance determinant's mechanism log2 fold change pairwise differences. Data 7. Count matrix of raw reads attributed to antibiotic resistance determinant's aggregated by mechanism of resistance. Data 8. Colon content facility antimicrobials resistance determinant's class log2 fold change pairwise differences. Data 9. Colon content production system antimicrobials resistance determinant's class log2 fold change pairwise differences. Data 10. Colon content facility antimicrobials resistance determinant's mechanism log2 fold change pairwise differences. Data 11. Colon content production system antimicrobials resistance determinant's mechanism log2 fold change pairwise differences [file 42523_2022_166_MOESM2_ESM.xlsx]

## Sheet: Table Key
Tab	Description
SD1 Sample Numbers	Supplementary Data 1: Number of Individual samples within composite sample
SD2 Trim PS Class Diff	Supplementary Data 2: Carcass Meat Trimmings production system antimicrobial resistance determinants class log2 fold change pairwise differences
SD3 Trim F Class Diff	Supplementary Data 3: Carcass Meat Trimmings facility antimicrobials resistance determinant's class log2 fold change pairwise differences
SD4 Trim Count By Class	Supplementary Data 4: Count matrix of raw reads attributed to antibiotic resistance determinant's aggregated by class of resistance
SD5 Trim PS Mech Diff	Supplementary Data 5: Carcass Meat Trimmings production system antimicrobials resistance determinant's mechanism log2 fold change pairwise differences
SD6 Trim F Mech Diff	Supplementary Data 6: Carcass Meat Trimmings facility antimicrobials resistance determinant's mechanism log2 fold change pairwise differences
SD7 Trim Count by Mech	Supplementary Data 7: Count matrix of raw reads attributed to antibiotic resistance determinant's aggregated by mechanism of resistance
SD8 Colon F Class Diff	Supplementary Data 8: Colon content facility antimicrobials resistance determinant's class log2 fold change pairwise differences
SD9 Colon PS Class Diff	Supplementary Data 9: Colon content production system antimicrobials resistance determinant's class log2 fold change pairwise differences
SD10 Colon F Mech Diff	Supplementary Data 10: Colon content facility antimicrobials resistance determinant's mechanism log2 fold change pairwise differences
SD11 Colon PS Mech Diff	Supplementary Data 11: Colon content production system antimicrobials resistance determinant's mechanism log2 fold change pairwise differences

## Sheet: SD1 Sample Numbers
Sample Name	Region	Sample Type	Production System	Trip Label	Number of Animals In Composite/Grams of trimmings
MTO3	Midwest	carcass.trimmings	ORG-D	2018-01-31	10
MTO2	Midwest	carcass.trimmings	ORG-D	2018-01-31	10
MTO1	Midwest	carcass.trimmings	ORG-D	2018-01-31	10
MTD3	Midwest	carcass.trimmings	CON-D	2018-01-31	10
MTD2	Midwest	carcass.trimmings	CON-D	2018-01-31	10
MTD1	Midwest	carcass.trimmings	CON-D	2018-01-31	10
MTB3	Midwest	carcass.trimmings	CON-B	2018-01-31	10
MTB2	Midwest	carcass.trimmings	CON-B	2018-01-31	10
MTB1	Midwest	carcass.trimmings	CON-B	2018-01-31	10
MFO3	Midwest	colon.content	ORG-D	2018-01-31	10
MFO2	Midwest	colon.content	ORG-D	2018-01-31	10
MFO1	Midwest	colon.content	ORG-D	2018-01-31	10
MFD3	Midwest	colon.content	CON-D	2018-01-31	10
MFD2	Midwest	colon.content	CON-D	2018-01-31	10
MFD1	Midwest	colon.content	CON-D	2018-01-31	10
MFB3	Midwest	colon.content	CON-B	2018-01-31	10
MFB2	Midwest	colon.content	CON-B	2018-01-31	10
MFB1	Midwest	colon.content	CON-B	2018-01-31	10
MAIO3	Midwest	Fabrication.trimmings	ORG	2018-01-31	900g
MAIO2	Midwest	Fabrication.trimmings	ORG	2018-01-31	900g
MAIO1	Midwest	Fabrication.trimmings	ORG	2018-01-31	900g
MAIC3	Midwest	Fabrication.trimmings	CON	2018-01-31	900g
MAIC2	Midwest	Fabrication.trimmings	CON	2018-01-31	900g
MAIC1	Midwest	Fabrication.trimmings	CON	2018-01-31	900g
STO3	Southwest	carcass.trimmings	ORG-D	2018-03-16	10
STO2	Southwest	carcass.trimmings	ORG-D	2018-03-16	10
STO1	Southwest	carcass.trimmings	ORG-D	2018-03-16	10
STD3A	Southwest	carcass.trimmings	CON-D	2018-03-16	10
STD2A	Southwest	carcass.trimmings	CON-D	2018-03-16	10
STD1A	Southwest	carcass.trimmings	CON-D	2018-03-16	10
STB3A	Southwest	carcass.trimmings	CON-B	2018-03-16	10
STB2	Southwest	carcass.trimmings	CON-B	2018-03-16	10
STB1	Southwest	carcass.trimmings	CON-B	2018-03-16	10
SFO3	Southwest	colon.content	ORG-D	2018-03-16	10
SFO2	Southwest	colon.content	ORG-D	2018-03-16	10
SFO1	Southwest	colon.content	ORG-D	2018-03-16	10
SFD3	Southwest	colon.content	CON-D	2018-03-16	10
SFD2	Southwest	colon.content	CON-D	2018-03-16	10
SFD1	Southwest	colon.content	CON-D	2018-03-16	10
SFB3	Southwest	colon.content	CON-B	2018-03-16	10
SFB2	Southwest	colon.content	CON-B	2018-03-16	10
SFB1	Southwest	colon.content	CON-B	2018-03-16	10
NTO6	Midwest	carcass.trimmings	ORG-D	2018-04-12	10
NTO5	Midwest	carcass.trimmings	ORG-D	2018-04-12	10
NTO4	Midwest	carcass.trimmings	ORG-D	2018-04-12	10
MTD6	Midwest	carcass.trimmings	CON-D	2018-04-12	8
MTD5	Midwest	carcass.trimmings	CON-D	2018-04-12	7
MTD4	Midwest	carcass.trimmings	CON-D	2018-04-12	7
MTB6	Midwest	carcass.trimmings	CON-B	2018-04-12	10
MTB5	Midwest	carcass.trimmings	CON-B	2018-04-12	10
MTB4	Midwest	carcass.trimmings	CON-B	2018-04-12	10
MFO6	Midwest	colon.content	ORG-D	2018-04-12	10
MFO5	Midwest	colon.content	ORG-D	2018-04-12	10
MFO4	Midwest	colon.content	ORG-D	2018-04-12	10
MFD6	Midwest	colon.content	CON-D	2018-04-12	10
MFD5	Midwest	colon.content	CON-D	2018-04-12	9
MFD4	Midwest	colon.content	CON-D	2018-04-12	10
MFB6	Midwest	colon.content	CON-B	2018-04-12	10
MFB5	Midwest	colon.content	CON-B	2018-04-12	10
MFB4	Midwest	colon.content	CON-B	2018-04-12	10
MAIO6	Midwest	Fabrication.trimmings	ORG	2018-04-12	900g
MAIO5	Midwest	Fabrication.trimmings	ORG	2018-04-12	900g
MAIO4	Midwest	Fabrication.trimmings	ORG	2018-04-12	900g
MAIC6	Midwest	Fabrication.trimmings	CON	2018-04-12	900g
MAIC5	Midwest	Fabrication.trimmings	CON	2018-04-12	900g
MAIC4	Midwest	Fabrication.trimmings	CON	2018-04-12	900g
STO6	Southwest	carcass.trimmings	ORG-D	2018-05-04	10
STO5	Southwest	carcass.trimmings	ORG-D	2018-05-04	10
STO4	Southwest	carcass.trimmings	ORG-D	2018-05-04	10
STD6	Southwest	carcass.trimmings	CON-D	2018-05-04	10
STD5	Southwest	carcass.trimmings	CON-D	2018-05-04	10
STD4	Southwest	carcass.trimmings	CON-D	2018-05-04	10
STB6	Southwest	carcass.trimmings	CON-B	2018-05-04	10
STB5	Southwest	carcass.trimmings	CON-B	2018-05-04	10
STB4	Southwest	carcass.trimmings	CON-B	2018-05-04	10
SFO6	Southwest	colon.content	ORG-D	2018-05-04	9
SFO5	Southwest	colon.content	ORG-D	2018-05-04	10
SFO4	Southwest	colon.content	ORG-D	2018-05-04	10
SFD6	Southwest	colon.content	CON-D	2018-05-04	10
SFD5	Southwest	colon.content	CON-D	2018-05-04	10
SFD4	Southwest	colon.content	CON-D	2018-05-04	10
SFB6	Southwest	colon.content	CON-B	2018-05-04	10
SFB5	Southwest	colon.content	CON-B	2018-05-04	10
SFB4	Southwest	colon.content	CON-B	2018-05-04	10
NTO9	Midwest	carcass.trimmings	ORG-D	2018-05-31	10
NTO8	Midwest	carcass.trimmings	ORG-D	2018-05-31	10
NTO7	Midwest	carcass.trimmings	ORG-D	2018-05-31	10
MTD9	Midwest	carcass.trimmings	CON-D	2018-05-31	10
MTD8	Midwest	carcass.trimmings	CON-D	2018-05-31	10
MTD7	Midwest	carcass.trimmings	CON-D	2018-05-31	10
MTB9	Midwest	carcass.trimmings	CON-B	2018-05-31	10
MTB8	Midwest	carcass.trimmings	CON-B	2018-05-31	10
MTB7	Midwest	carcass.trimmings	CON-B	2018-05-31	10
MFO9	Midwest	colon.content	ORG-D	2018-05-31	9
MFO8	Midwest	colon.content	ORG-D	2018-05-31	9
MFO7	Midwest	colon.content	ORG-D	2018-05-31	9
MFD9	Midwest	colon.content	CON-D	2018-05-31	10
MFD8	Midwest	colon.content	CON-D	2018-05-31	10
MFD7	Midwest	colon.content	CON-D	2018-05-31	10
MFB9	Midwest	colon.content	CON-B	2018-05-31	10
MFB8	Midwest	colon.content	CON-B	2018-05-31	10
MFB7	Midwest	colon.content	CON-B	2018-05-31	10
MAIO9	Midwest	Fabrication.trimmings	ORG	2018-05-31	900g
MAIO8	Midwest	Fabrication.trimmings	ORG	2018-05-31	900g
MAIO7	Midwest	Fabrication.trimmings	ORG	2018-05-31	900g
MAIC9	Midwest	Fabrication.trimmings	CON	2018-05-31	900g
MAIC8	Midwest	Fabrication.trimmings	CON	2018-05-31	900g
MAIC7	Midwest	Fabrication.trimmings	CON	2018-05-31	900g
STO9	Southwest	carcass.trimmings	ORG-D	2018-06-08	10
STO8	Southwest	carcass.trimmings	ORG-D	2018-06-08	10
STO7	Southwest	carcass.trimmings	ORG-D	2018-06-08	10
STD9	Southwest	carcass.trimmings	CON-D	2018-06-08	10
STD8	Southwest	carcass.trimmings	CON-D	2018-06-08	10
STD7	Southwest	carcass.trimmings	CON-D	2018-06-08	10
STB9	Southwest	carcass.trimmings	CON-B	2018-06-08	10
STB8	Southwest	carcass.trimmings	CON-B	2018-06-08	10
STB7	Southwest	carcass.trimmings	CON-B	2018-06-08	10
SFO9	Southwest	colon.content	ORG-D	2018-06-08	10
SFO8	Southwest	colon.content	ORG-D	2018-06-08	10
SFO7	Southwest	colon.content	ORG-D	2018-06-08	10
SFD9	Southwest	colon.content	CON-D	2018-06-08	10
SFD8	Southwest	colon.content	CON-D	2018-06-08	10
SFD7	Southwest	colon.content	CON-D	2018-06-08	10
SFB9	Southwest	colon.content	CON-B	2018-06-08	10
SFB8	Southwest	colon.content	CON-B	2018-06-08	10
SFB7	Southwest	colon.content	CON-B	2018-06-08	10

## Sheet: SD2 PS Trim Class Diff
Class of Resistance	Contrast*	Log2 fold change	lower 95% C.I. limit	Upper 95% C.I. limit	Average Relative abundance	Raw P Value	Adjusted P Value
Aminoglycosides	CON-B vs. ORG-D	-3.18	-10.1	3.74	4.41	0.308	0.462
Aminoglycosides	CON-D vs. ORG-D	-2.87	-5.65	-0.08	4.41	0.265	0.794
Beta-lactams	CON-B vs. CON-D	3.09	0.59	5.59	5.14	0.024	0.072
Beta-lactams	CON-B vs. ORG-D	3.22	0.44	6	5.14	0.031	0.061
Multi-drug resistance	CON-B vs. ORG-D	1.26	-2.39	4.91	7.38	0.456	0.548
Phenicol	CON-B vs. CON-D	2	-2.14	6.14	0.14	0.003	0.016
Phenicol	CON-B vs. ORG-D	2	1.73	2.27	0.14	0.003	0.009
Sulfonamides	CON-B vs. ORG-D	-6.63	-6.83	-6.43	0.47	0	0.001
Sulfonamides	CON-D vs. ORG-D	-6.63	-10.59	-2.67	0.47	0	0.001
Tetracyclines	CON-B vs. ORG-D	-1.03	-8.37	6.31	4.78	0.724	0.724
*Within contrast, a positive number indicates the first production system is higher in relative abundance than the second and a negative number indicates the first production system is lower in relative abundance than the second.

## Sheet: SD3 Trim F Class Diff
Class of Resistance	Contrast	Log2 fold change	lower 95% C.I. limit	Upper 95% C.I. limit	Average Relative abundance	Raw P Value	Adjusted P Value
Multi-drug resistance	Midwest vs. Southwest	0.576518	-1.70258	2.85561	7.38465	0.60934	0.60934
Beta-lactams	Midwest vs. Southwest	2.26505	-0.582381	5.11249	5.13571	0.114763	0.222451
Tetracyclines	Midwest vs. Southwest	2.34274	-0.881263	5.56675	4.77556	0.148301	0.222451
Aminoglycosides	Midwest vs. Southwest	3.43666	0.714619	6.1587	4.40538	0.0150572	0.0451715
Sulfonamides	Midwest vs. Southwest	6.62932	2.17901	11.0796	0.473525	0.00482973	0.0289784
Phenicol	Midwest vs. Southwest	-1.99997	-7.40734	3.40739	0.142857	0.456069	0.547283
*Within contrast, a positive number indicates the first facility is higher in relative abundance than the second and a negative number indicates the first facility is lower in relative abundance than the second.

## Sheet: SD4 Trim Count By Class
SampleID	facility	Production System	Tetracyclines	Beta-lactams	Multi-drug resistance	Aminoglycosides
MTB1	Midwest	CON-B	5348	0	552	0
MTB5	Midwest	CON-B	0	6003	1364	0
MTD1	Midwest	CON-D	0	608	0	323
MTD2	Midwest	CON-D	0	935	0	0
MTD3	Midwest	CON-D	1463	0	0	0
MTO1	Midwest	ORG-D	0	0	17	1315
MTO4	Midwest	ORG-D	1291	672	1623	0
MTO5	Midwest	ORG-D	0	1364	0	0
MTO6	Midwest	ORG-D	0	0	1364	2728
STB1	Southwest	CON-B	0	414	0	0
STB2	Southwest	CON-B	164	2112	156	0
STB3	Southwest	CON-B	9	564	1686	0
STB6	Southwest	CON-B	16371	0	0	1364
STD1	Southwest	CON-D	604	252	1499	3
STD2	Southwest	CON-D	0	0	92	459
STD3	Southwest	CON-D	1183	75	335	19
STD9	Southwest	CON-D	0	0	656	0
STO1	Southwest	ORG-D	0	77	1609	0
STO2	Southwest	ORG-D	0	0	21	62
STO3	Southwest	ORG-D	0	0	799	0
STO4	Southwest	ORG-D	0	0	1111	0

## Sheet: SD5 Trim PS Mech Diff
Mechanism of Resistance	Contrast*	Log2 fold change	lower 95% C.I. limit	Upper 95% C.I. limit	Average Relative abundance	Raw P Value	Adjusted P Value
Multi-drug efflux pumps	CON-B vs. CON-D	0.452297	-2.09079	2.99538	4.95814	0.672663	0.896884
Multi-drug efflux pumps	CON-B vs. ORG-D	-1.34228	-3.88518	1.20062	4.95814	0.238303	0.259967
Multi-drug efflux pumps	CON-D vs. ORG-D	-1.79458	-4.87143	1.28228	4.95814	0.100518	0.172317
Class A betalactamases	CON-B vs. CON-D	3.7708	0.972771	6.56882	4.64887	0.01708	0.03416
Class A betalactamases	CON-B vs. ORG-D	3.4783	0.400895	6.5557	4.64887	0.0330132	0.0440176
MDR regulator	CON-B vs. CON-D	8.92964	6.14079	11.7185	3.34366	0.00092051	0.00368204
MDR regulator	CON-B vs. ORG-D	3.96589	1.17116	6.76062	3.34366	0.0187721	0.0321807
MDR regulator	CON-D vs. ORG-D	-4.96375	-10.0597	0.132195	3.34366	0.0075676	0.0151993
Tetracycline resistance major facilitator superfamily MFS efflux pumps	CON-B vs. CON-D	-4.49829	-4.71151	-4.28506	2.69826	0.021914	0.0375668
Tetracycline resistance major facilitator superfamily MFS efflux pumps	CON-B vs. ORG-D	-4.99822	-8.81029	-1.18615	2.69826	0.0273128	0.0409692
Aminoglycoside O-nucleotidyltransferases	CON-B vs. CON-D	4.53783	1.41983	7.65582	2.65995	0.0726197	0.10893
Aminoglycoside O-nucleotidyltransferases	CON-B vs. ORG-D	4.86152	-1.65672	11.3798	2.65995	0.10313	0.123755
Tetracycline resistance ribosomal protection proteins	CON-B vs. CON-D	13.192	12.9768	13.4072	1.75893	1.9e-05	0.00022786
Tetracycline resistance ribosomal protection proteins	CON-B vs. ORG-D	13.192	12.9574	13.4266	1.75893	1.74e-05	0.00020836
Aminoglycoside efflux regulator	CON-B vs. ORG-D	-11.4141	-14.4698	-8.35845	0.760944	0.0005626	0.0018693
Aminoglycoside efflux regulator	CON-D vs. ORG-D	-11.4141	-11.5953	-11.2329	0.760944	0.00046279	0.00251109
Class D betalactamases	CON-B vs. CON-D	-1.58496	-6.83201	3.66208	0.732389	0.00418999	0.01257
Class D betalactamases	CON-B vs. ORG-D	4.70042	4.51921	4.88163	0.732389	0.00095993	0.00203514
Class D betalactamases	CON-D vs. ORG-D	6.28538	6.08162	6.48914	0.732389	0.00067413	0.00251109
Class B betalactamases	CON-B vs. CON-D	-5.22095	-5.42619	-5.01571	0.696127	0.0132257	0.0317416
Class B betalactamases	CON-D vs. ORG-D	5.22095	1.39476	9.04714	0.696127	0.00759967	0.0151993
Aminoglycoside O-phosphotransferases	CON-B vs. ORG-D	-10.3619	-10.6028	-10.121	0.690796	0.0006231	0.0018693
Aminoglycoside O-phosphotransferases	CON-D vs. ORG-D	-10.3619	-12.641	-8.08282	0.690796	0.00051255	0.00251109
Sulfonamide-resistaMT dihydropteroate synthases	CON-B vs. ORG-D	-6.62932	-6.69623	-6.56241	0.441957	0.00101757	0.00203514
Sulfonamide-resistaMT dihydropteroate synthases	CON-D vs. ORG-D	-6.62932	-8.79746	-4.46118	0.441957	0.00083703	0.00251109
Chloramphenicol acetyltransferases	CON-B vs. CON-D	1.99999	-1.69943	5.69942	0.133333	4.54e-05	0.00027266
Chloramphenicol acetyltransferases	CON-B vs. ORG-D	1.99999	1.75689	2.24309	0.133333	4.62e-05	0.000277
*Within contrast, a positive number indicates the first production system is higher in relative abundance than the second and a negative number indicates the first production system is lower in relative abundance than the second.

## Sheet: SD6 Trim F Mech Diff
Mechanism of Resistance	Contrast*	Log2 fold change	lower 95% C.I. limit	Upper 95% C.I. limit	Average Relative abundance	Raw P Value	Adjusted P Value
Multi-drug efflux pumps	Midwest vs. Southwest	1.56431	-1.31914	4.44777	4.95814	0.236499	0.283799
Class A betalactamases	Midwest vs. Southwest	2.72312	0.206404	5.23984	4.64887	0.0378816	0.0649399
MDR regulator	Midwest vs. Southwest	5.26292	2.24572	8.28011	3.34366	0.00403154	0.0120946
Tetracycline resistance major facilitator superfamily MFS efflux pumps	Midwest vs. Southwest	2.68663	-1.93106	7.30432	2.69826	0.172165	0.229554
Aminoglycoside O-nucleotidyltransferases	Midwest vs. Southwest	-1.85744	-7.12607	3.41119	2.65995	0.424205	0.462769
Tetracycline resistance ribosomal protection proteins	Midwest vs. Southwest	1.10552	-8.71939	10.9304	1.75893	0.761609	0.761609
Aminoglycoside efflux regulator	Midwest vs. Southwest	11.4141	11.3058	11.5224	0.760944	1.56841e-07	1.21516e-06
Class D betalactamases	Midwest vs. Southwest	-5.4929	-6.97432	-4.01148	0.732389	0.00513872	0.0123329
Class B betalactamases	Midwest vs. Southwest	-5.22094	-8.04588	-2.39599	0.696127	0.0174283	0.0348565
Aminoglycoside O-phosphotransferases	Midwest vs. Southwest	10.3619	10.254	10.4697	0.690796	2.02526e-07	1.21516e-06
Sulfonamide-resistaMT dihydropteroate synthases	Midwest vs. Southwest	6.62932	6.52285	6.7358	0.441957	6.74601e-07	2.6984e-06
Chloramphenicol acetyltransferases	Midwest vs. Southwest	-1.99998	-4.29888	0.298907	0.133333	0.0553371	0.0830056
*Within contrast, a positive number indicates the first facility is higher in relative abundance than the second and a negative number indicates the first facility is lower in relative abundance than the second.

## Sheet: SD7 Trim Count by Mech
mechanism	Facility	Production System	Aminoglycoside efflux regulator	Aminoglycoside O-nucleotidyltransferases	Aminoglycoside O-phosphotransferases	Chloramphenicol acetyltransferases	Class A betalactamases	Class B betalactamases	Class D betalactamases	MDR regulator	Multi-drug efflux pumps	Sulfonamide-resistant dihydropteroate synthases	Tetracycline resistance major facilitator superfamily MFS efflux pumps	Tetracycline resistance ribosomal protection proteins
MTB1	Midwest	CON-B	0	0	0	0	0	0	0	552	0	0	0	5348
MTB5	Midwest	CON-B	0	0	0	0	6003	0	0	1364	0	0	0	0
MTD1	Midwest	CON-D	0	323	0	0	608	0	0	0	0	0	0	0
MTD2	Midwest	CON-D	0	0	0	0	935	0	0	0	0	0	0	0
MTD3	Midwest	CON-D	0	0	0	0	0	0	0	0	0	0	0	1463
MTO1	Midwest	ORG-D	0	0	1315	0	0	0	0	17	0	98	0	0
MTO4	Midwest	ORG-D	0	0	0	0	672	0	0	0	1623	0	1291	0
MTO5	Midwest	ORG-D	0	0	0	0	1364	0	0	0	0	0	0	0
MTO6	Midwest	ORG-D	2728	0	0	0	0	0	0	1364	0	0	0	0
STB1	Southwest	CON-B	0	0	0	0	414	0	0	0	0	0	0	0
STB2	Southwest	CON-B	0	0	0	0	2112	0	0	0	156	0	164	0
STB3	Southwest	CON-B	0	0	0	3	539	0	25	0	1686	0	9	0
STB6	Southwest	CON-B	0	1364	0	0	0	0	0	0	0	0	0	16371
STD1	Southwest	CON-D	0	3	0	0	69	106	77	2	1497	0	604	0
STD2	Southwest	CON-D	0	459	0	0	0	0	0	0	92	0	0	0
STD3	Southwest	CON-D	0	19	0	0	63	12	0	0	335	0	1183	0
STD9	Southwest	CON-D	0	0	0	0	0	0	0	0	656	0	0	0
STO1	Southwest	ORG-D	0	0	0	0	77	0	0	31	1578	0	0	0
STO2	Southwest	ORG-D	0	62	0	0	0	0	0	21	0	0	0	0
STO3	Southwest	ORG-D	0	0	0	0	0	0	0	31	768	0	0	0
STO4	Southwest	ORG-D	0	0	0	0	0	0	0	0	1111	0	0	0

## Sheet: SD8 Colon F Class Diff
Class of Resistance	Contrast*	Log2 fold change	lower 95% C.I. limit	Upper 95% C.I. limit	Average Relative abundance	Raw P Value	Adjusted P Value
Tetracyclines	Midwest vs. Southwest	0.407157	-0.113137	0.92745	12.5793	0.122444	0.210354
Multi-drug resistance	Midwest vs. Southwest	0.0904131	-0.657272	0.838098	11.4888	0.809209	0.809209
Aminoglycosides	Midwest vs. Southwest	0.231749	-0.142761	0.606258	9.75216	0.219979	0.299971
Beta-lactams	Midwest vs. Southwest	0.481744	-0.140286	1.10377	9.69914	0.126212	0.210354
MLS	Midwest vs. Southwest	0.675463	0.067337	1.28359	8.39059	0.0301627	0.0646343
Cationic antimicrobial peptides	Midwest vs. Southwest	-0.103617	-0.734255	0.527021	7.27242	0.742831	0.795891
Bacitracin	Midwest vs. Southwest	-0.200204	-0.978596	0.578188	6.20982	0.607798	0.701306
Phenicol	Midwest vs. Southwest	1.07029	-0.479377	2.61996	2.92036	0.169409	0.254114
Sulfonamides	Midwest vs. Southwest	1.85558	0.487316	3.22385	1.7668	0.0102045	0.0255113
Glycopeptides	Midwest vs. Southwest	-0.484419	-1.50744	0.538599	0.691352	0.323672	0.40459
Fluoroquinolones	Midwest vs. Southwest	1.55478	1.07442	2.03514	0.183461	8.37655e-06	6.28241e-05
Trimethoprim	Midwest vs. Southwest	-2.1166	-2.72319	-1.51	0.146424	6.64076e-05	0.000249028
Fosfomycin	Midwest vs. Southwest	2.56143	1.67513	3.44772	0.107544	3.95751e-05	0.000197875
Rifampin	Midwest vs. Southwest	1.99992	1.86943	2.1304	0.037037	7.47749e-13	1.12162e-11
*Within contrast, a positive number indicates the first facility is higher in relative abundance than the second and a negative number indicates the first facility is lower in relative abundance than the second.

## Sheet: SD9 Colon PS Class Diff
Class of Resistance	Contrast*	Log2 fold change	lower 95% C.I. limit	Upper 95% C.I. limit	Average Relative abundance	Raw P Value	Adjusted P Value
Tetracyclines	ORG-D vs. CON-D	-0.209403	-1.11823	0.69943	12.5793	0.512255	0.591063
Tetracyclines	ORG-D vs. CON-B	-0.603038	-1.23994	0.0338601	12.5793	0.0629847	0.094477
Tetracyclines	CON-D vs. CON-B	-0.393635	-1.03053	0.243263	12.5793	0.220415	0.330622
Multi-drug resistance	ORG-D vs. CON-D	-0.390339	-0.841319	0.0606397	11.4888	0.392515	0.535248
Multi-drug resistance	ORG-D vs. CON-B	-0.732575	-1.64141	0.176257	11.4888	0.111758	0.152397
Multi-drug resistance	CON-D vs. CON-B	-0.342235	-1.23799	0.553519	11.4888	0.446531	0.536692
Aminoglycosides	ORG-D vs. CON-D	-0.473475	-1.23902	0.292064	9.75216	0.0399862	0.0856847
Aminoglycosides	ORG-D vs. CON-B	-0.308617	-0.759596	0.142363	9.75216	0.175542	0.219428
Aminoglycosides	CON-D vs. CON-B	0.164859	-0.28612	0.615838	9.75216	0.466451	0.536692
Beta-lactams	ORG-D vs. CON-D	-0.458023	-1.19776	0.281711	9.69914	0.219485	0.329227
Beta-lactams	ORG-D vs. CON-B	-1.01046	-1.75019	-0.270724	9.69914	0.00840418	0.0157578
Beta-lactams	CON-D vs. CON-B	-0.552435	-1.28152	0.176654	9.69914	0.134367	0.223944
MLS	ORG-D vs. CON-D	-0.665601	-0.690397	-0.640805	8.39059	0.0869343	0.163002
MLS	ORG-D vs. CON-B	-0.407066	-1.17261	0.358474	8.39059	0.290835	0.311609
MLS	CON-D vs. CON-B	0.258535	-0.507005	1.02408	8.39059	0.500912	0.536692
Cationic antimicrobial peptides	ORG-D vs. CON-D	0.0560857	-0.907059	1.01923	7.27242	0.88611	0.949404
Cationic antimicrobial peptides	ORG-D vs. CON-B	-0.307548	-1.09021	0.47512	7.27242	0.433612	0.433612
Cationic antimicrobial peptides	CON-D vs. CON-B	-0.363633	-1.12293	0.395666	7.27242	0.340651	0.464524
Bacitracin	ORG-D vs. CON-D	-0.353965	-0.724639	0.0167079	6.20982	0.463789	0.579737
Bacitracin	ORG-D vs. CON-B	-0.597768	-1.56091	0.365376	6.20982	0.2183	0.251885
Bacitracin	CON-D vs. CON-B	-0.243803	-1.17821	0.690608	6.20982	0.602483	0.602483
Phenicol	ORG-D vs. CON-D	-1.48529	-2.12219	-0.84839	2.92036	0.104762	0.174603
Phenicol	ORG-D vs. CON-B	-4.11255	-5.82596	-2.39914	2.92036	2.40194e-05	5.14701e-05
Phenicol	CON-D vs. CON-B	-2.62726	-4.19131	-1.06321	2.92036	0.00165998	0.00414995
Sulfonamides	ORG-D vs. CON-D	-3.45258	-4.19773	-2.70743	1.7668	3.50188e-06	1.75094e-05
Sulfonamides	ORG-D vs. CON-B	-5.23562	-6.39033	-4.0809	1.7668	2.1421e-09	1.07105e-08
Sulfonamides	CON-D vs. CON-B	-1.78304	-2.95986	-0.606212	1.7668	0.004619	0.00866062
Glycopeptides	ORG-D vs. CON-D	-1.93754	-3.74829	-0.126783	0.691352	2.72104e-05	0.000102039
Glycopeptides	ORG-D vs. CON-B	-3.90663	-4.75846	-3.0548	0.691352	7.52929e-09	2.82348e-08
Glycopeptides	CON-D vs. CON-B	-1.96909	-2.84672	-1.09146	0.691352	0.000147757	0.00055409
Fluoroquinolones	ORG-D vs. CON-D	-0.464891	-1.64856	0.718782	0.183461	0.0171611	0.0514832
Fluoroquinolones	ORG-D vs. CON-B	-1.80508	-2.21582	-1.39433	0.183461	7.30634e-08	2.1919e-07
Fluoroquinolones	CON-D vs. CON-B	-1.34018	-1.78765	-0.892715	0.183461	9.66316e-06	7.24737e-05
Trimethoprim	ORG-D vs. CON-D	-2.53669	-3.31936	-1.75403	0.146424	1.45289e-06	1.08967e-05
Trimethoprim	ORG-D vs. CON-B	-0.717144	-1.23695	-0.197343	0.146424	0.0108397	0.0180661
Trimethoprim	CON-D vs. CON-B	1.81955	1.09423	2.54487	0.146424	0.000134675	0.00055409
Fosfomycin	ORG-D vs. CON-D	-2.99995	-3.63962	-2.36028	0.107544	4.52257e-14	6.78385e-13
Fosfomycin	ORG-D vs. CON-B	-2.80731	-2.87239	-2.74223	0.107544	7.75879e-14	5.8191e-13
Fosfomycin	CON-D vs. CON-B	0.192642	0.105517	0.279766	0.107544	0.000900021	0.00270006
Rifampin	ORG-D vs. CON-B	-1.99997	-2.04807	-1.95186	0.037037	1.44715e-19	2.17073e-18
Rifampin	CON-D vs. CON-B	-1.99997	-2.04967	-1.95026	0.037037	2.2153e-19	3.32295e-18
*Within contrast, a positive number indicates the first production system is higher in relative abundance than the second and a negative number indicates the first production system is lower in relative abundance than the second.

[truncated: 2 more sheets: SD10 Colon F Mech Diff, SD11 Colon PS Mech Diff]
